# Supplementary material for: The changing health impact of vaccines in the COVID-19 pandemic: A modeling study
Source: Cell Rep. 2023 Mar 15;42(4):112308. doi: 10.1016/j.celrep.2023.112308 (PMC10015104; doi:10.1016/j.celrep.2023.112308)
Supplement: Table S3. The vaccine effectiveness, immunogenicity, and reinfection data used to estimate neutralizing antibodies as a correlate of protection [file mmc2.xlsx]

## Sheet: EfficacyMeanTable
Vaccine	Variant	Immunity type	Vaccine efficacy against infection	Vaccine efficacy against infection, lower bound	Vaccine efficacy against infection, upper bound	Vaccine efficacy against symptomatic COVID-19	Vaccine efficacy against symptomatic COVID-19, lower bound	Vaccine efficacy against symptomatic COVID-19, upper bound	Vaccine efficacy against severe COVID-19	Vaccine efficacy against severe COVID-19, lower bound	Vaccine efficacy against severe COVID-19, upper bound	Days after vaccine Nabs collected	Days after infection NAbs collected	Day vaccine efficacy outcome determined	Nabs for vaccine studies	NAbs for convalescent studies	NAb Ref	Efficacy Ref
Pfizer	WT	vaccine	0.9	0.83	0.94	0.94	0.87	0.98	0.92	0.75	1	28	28	84	223	94	https://www.nejm.org/doi/full/10.1056/NEJMoa2027906	https://www.nejm.org/doi/full/10.1056/NEJMoa2101765?query=featured_home
Moderna	WT	vaccine	0.9	0.83	0.94	0.9408	0.893	0.968				43	28	91	654.3	158.3	https://www.nejm.org/doi/full/10.1056/NEJMoa2028436	https://www.nejm.org/doi/full/10.1056/nejmoa2035389
JJ	WT	vaccine	0.597	0.328	0.766	0.66	0.55	0.748	0.85	0.542	0.969	29	28	84	245.5	522	https://www.nejm.org/doi/full/10.1056/NEJMoa2034201	https://www.fda.gov/media/146217/download
Astra	WT	vaccine	0.46	0.318	0.578	0.583	0.44	0.689	1			42	28	100	32	59	https://www.thelancet.com/journals/lancet/article/PIIS0140-6736(20)31604-4/fulltext	https://www.thelancet.com/journals/lancet/article/PIIS0140-6736(20)32661-1/fulltext#seccestitle200
CoronaVac	WT	vaccine	0.35	-0.066	0.605	0.51	0.113	0.714	0.84	0.083	0.97	56	28	60	27.6	163.7	https://www.thelancet.com/article/S1473-3099(20)30843-4/fulltext	https://cdn.who.int/media/docs/default-source/immunization/sage/2021/april/5_sage29apr2021_critical-evidence_sinovac.pdf?sfvrsn=2488098d_5
Convalescence	WT	natural	0.89	0.56	0.97	0.927	0.9	0.95				28	180	180	55.7943	55.7943	https://www.nejm.org/doi/full/10.1056/NEJMoa2034545	https://www.nejm.org/doi/full/10.1056/NEJMoa2034545
Novavac	WT	vaccine				0.9566						35	38	40	3906	983	https://www.nejm.org/doi/full/10.1056/NEJMoa2026920
Sputnik	WT	vaccine				0.9155						42	38	40	49.25	35	https://www.thelancet.com/journals/lancet/article/PIIS0140-6736(21)00234-8/fulltext
Convalescence (Denmark)	WT	natural	0.805	0.754	0.845							28	200	200	55.7943	55.7943	https://www.thelancet.com/journals/lancet/article/PIIS0140-6736(21)00575-4/fulltext#seccestitle140
Convalescence (PHE)	WT	natural	0.83	0.76	0.87							28	170	170	55.7943	55.7943	https://www.medrxiv.org/content/10.1101/2021.01.13.21249642v1
Pfizer	Beta	vaccine	0.75	0.705	0.789							28	28	84	33.2836	94	6.7 fold titer shift	https://www.nejm.org/doi/full/10.1056/NEJMc2104974
Pfizer	Alpha	vaccine	0.89	0.859	0.923							28	28	84	117.368	94	1.9 fold titer shift	https://www.nejm.org/doi/full/10.1056/NEJMc2104974
Novavac	Beta	vaccine	0.51	-0.006	0.762							35	38	40	831.064	983	4.7 fold titer shift	https://www.nejm.org/doi/full/10.1056/NEJMoa2103055?query=featured_home
Convalescence (South Africa)	Beta	natural	0.0168158	-0.498115	0.365961							28	38	40	3.69499	55.7943	15.1 fold titer shift	https://www.nejm.org/doi/full/10.1056/NEJMoa2103055?query=featured_home
Pfizer 1-dose	Alpha	vaccine				0.47	0.42	0.53	0.83	0.62	0.93	21	28	45	10	483	https://www.thelancet.com/journals/lancet/article/PIIS0140-6736(21)01290-3/fulltext?utm_campaign=lancetcovid21&utm_content=168883563&utm_medium=social&utm_source=twitter&hss_channel=tw-27013292	https://khub.net/web/phe-national/public-library/-/document_library/v2WsRK3ZlEig/view/479607266
Pfizer 2-dose	Alpha	vaccine				0.94	0.92	0.95	0.95	0.78	0.99	21	28	28	339	483	https://www.thelancet.com/journals/lancet/article/PIIS0140-6736(21)01290-3/fulltext?utm_campaign=lancetcovid21&utm_content=168883563&utm_medium=social&utm_source=twitter&hss_channel=tw-27013292	https://khub.net/web/phe-national/public-library/-/document_library/v2WsRK3ZlEig/view/479607266
Astra 1-dose	Alpha	vaccine				0.49	0.45	0.52	0.76	0.61	0.85	21	28	45	10	483	https://www.thelancet.com/journals/lancet/article/PIIS0140-6736(21)01290-3/fulltext?utm_campaign=lancetcovid21&utm_content=168883563&utm_medium=social&utm_source=twitter&hss_channel=tw-27013292	https://khub.net/web/phe-national/public-library/-/document_library/v2WsRK3ZlEig/view/479607266
Astra 2-dose	Alpha	vaccine				0.74	0.68	0.79	0.86	0.53	0.96	21	28	28	339	483	https://www.thelancet.com/journals/lancet/article/PIIS0140-6736(21)01290-3/fulltext?utm_campaign=lancetcovid21&utm_content=168883563&utm_medium=social&utm_source=twitter&hss_channel=tw-27013292	https://khub.net/web/phe-national/public-library/-/document_library/v2WsRK3ZlEig/view/479607266
Pfizer 1-dose	Delta	vaccine				0.36	0.23	0.46	0.94	0.46	0.99	21	28	45	5	483	https://www.thelancet.com/journals/lancet/article/PIIS0140-6736(21)01290-3/fulltext?utm_campaign=lancetcovid21&utm_content=168883563&utm_medium=social&utm_source=twitter&hss_channel=tw-27013292	https://khub.net/web/phe-national/public-library/-/document_library/v2WsRK3ZlEig/view/479607266
Pfizer 2-dose	Delta	vaccine				0.88	0.85	0.9	0.96	0.86	0.99	21	28	28	183	483	https://www.thelancet.com/journals/lancet/article/PIIS0140-6736(21)01290-3/fulltext?utm_campaign=lancetcovid21&utm_content=168883563&utm_medium=social&utm_source=twitter&hss_channel=tw-27013292	https://khub.net/web/phe-national/public-library/-/document_library/v2WsRK3ZlEig/view/479607266
Astra 1-dose	Delta	vaccine				0.3	0.24	0.35	0.71	0.51	0.83	21	28	45	5	483	https://www.thelancet.com/journals/lancet/article/PIIS0140-6736(21)01290-3/fulltext?utm_campaign=lancetcovid21&utm_content=168883563&utm_medium=social&utm_source=twitter&hss_channel=tw-27013292	https://khub.net/web/phe-national/public-library/-/document_library/v2WsRK3ZlEig/view/479607266
Astra 2-dose	Delta	vaccine				0.67	0.61	0.72	0.92	0.75	0.97	21	28	28	183	483	https://www.thelancet.com/journals/lancet/article/PIIS0140-6736(21)01290-3/fulltext?utm_campaign=lancetcovid21&utm_content=168883563&utm_medium=social&utm_source=twitter&hss_channel=tw-27013292	https://khub.net/web/phe-national/public-library/-/document_library/v2WsRK3ZlEig/view/479607266
Convalescence (Brazil)	Gamma	natural	0.765	0.571	0.875												3 fold titer shift	https://www.medrxiv.org/content/10.1101/2021.05.10.21256644v1.full.pdf
